# Supplementary material for: Clinical significance and oncogenic role of ECHDC2 in glioblastoma: a comprehensive analysis based on bioinformatics and in vitro experiments
Source: Front Genet. 2026 Feb 9;17:1759463. doi: 10.3389/fgene.2026.1759463 (PMC12925631; doi:10.3389/fgene.2026.1759463)
Supplement: Supplementary file 6 [file Table1.csv]

SYMBOL	logFC	AveExpr	t	P.Value	adj.P.Val	B	ENTREZID
ECHDC2	1.819812513	4.588302255	11.69828829	2.02E-19	4.92E-15	32.30337086	55268
LAMB2	1.102323151	7.302024001	6.721008359	1.92E-09	1.56E-05	11.20783947	3913
FLRT1	-1.057602933	1.550009275	-6.602009622	3.28E-09	1.77E-05	10.71333995	23769
ALCAM	-1.198089115	4.471260165	-6.579142264	3.63E-09	1.77E-05	10.61859561	214
CTTNBP2	-1.056697939	2.939531549	-6.205919245	1.89E-08	5.11E-05	9.086506505	83992
DSCAML1	-1.186964914	1.516861996	-5.934444269	6.15E-08	8.74E-05	7.991285824	57453
RNF144A	-1.022519601	3.037333259	-5.89545127	7.27E-08	8.74E-05	7.83547238	9781
HSPB1	1.031796659	8.147664838	5.808183617	1.06E-07	0.000109132	7.488212773	3315
ZNF488	-1.695998916	1.952675354	-5.765255634	1.27E-07	0.000118853	7.318150863	118738
MRC2	1.164604285	5.686020464	5.736362376	1.44E-07	0.000129445	7.203977508	9902
UGT8	-1.898909372	2.982373312	-5.688020668	1.76E-07	0.000134127	7.013482591	7368
KIF5C	-1.110562489	4.638670195	-5.671262258	1.89E-07	0.000134914	6.947601716	3800
GALNT13	-1.522116709	2.450549778	-5.668923184	1.91E-07	0.000134914	6.938412821	114805
NKAIN1	-1.286871133	1.737766225	-5.665501936	1.94E-07	0.000134914	6.924975561	79570
ATCAY	-1.866000877	3.137692623	-5.61687503	2.38E-07	0.000161109	6.73436176	85300
RBPMS	1.095233938	3.737145171	5.516687894	3.63E-07	0.000232609	6.343883193	11030
NXPH1	-1.488306091	2.538576681	-5.428710181	5.25E-07	0.000278157	6.00357564	30010
STMN4	-1.700374313	4.760861742	-5.428105844	5.26E-07	0.000278157	6.001246588	81551
MXRA8	1.130774432	5.320846476	5.416184344	5.53E-07	0.000280118	5.955326708	54587
SMOC1	-2.348382282	3.801055141	-5.352172066	7.21E-07	0.000335382	5.709560874	64093
TMEFF2	-1.501720209	2.226200827	-5.348855833	7.31E-07	0.000335382	5.696865851	23671
SHISA7	-1.018703289	1.287397986	-5.325037608	8.06E-07	0.0003566	5.605795176	729956
MYT1	-1.182980104	1.512192834	-5.315466643	8.39E-07	0.000364336	5.569254074	4661
KCND2	-1.368311419	2.269982499	-5.300252678	8.93E-07	0.000374532	5.511232831	3751
ZDHHC22	-1.526987266	2.353738772	-5.279229501	9.74E-07	0.000383137	5.431187914	283576
ABCC3	1.652453802	3.872921707	5.133616664	1.76E-06	0.00053366	4.881044605	8714
RAB33A	-1.155841546	2.697238983	-5.109139044	1.95E-06	0.000555099	4.789317228	9363
GABRB3	-1.177232627	1.6316432	-5.090372726	2.10E-06	0.000574221	4.719142677	2562
GRIK2	-1.093856443	2.326253697	-5.081809585	2.18E-06	0.000574221	4.687165406	2898
KCNJ9	-1.158021481	2.110591825	-5.060627862	2.37E-06	0.000607181	4.608184896	3765
C1QL1	-1.903779234	5.521901557	-5.045471391	2.52E-06	0.000619334	4.551774764	10882
EFEMP2	1.023516537	5.692924007	4.930387706	4.00E-06	0.000810815	4.126335288	30008
TNR	-1.584998774	2.615630721	-4.890768209	4.68E-06	0.000861911	3.981076014	7143
ELFN2	-1.101856886	1.377523322	-4.866521551	5.15E-06	0.000894659	3.892490506	114794
SCG3	-1.457680343	4.719150052	-4.855622101	5.38E-06	0.000895582	3.852746968	29106
ACSS3	1.060692967	3.346829826	4.84551742	5.59E-06	0.00091945	3.815944782	79611
GNAI1	-1.031231279	3.539082507	-4.84056331	5.70E-06	0.00093131	3.797916724	2770
SERINC5	-1.136468796	3.360003292	-4.831347095	5.92E-06	0.000946537	3.764405653	256987
ATP8A1	-1.064409763	2.418205074	-4.829731988	5.95E-06	0.000946537	3.758536563	10396
PLA2G5	1.50229438	3.558340983	4.813735574	6.34E-06	0.000966325	3.70046582	5322
TOX3	-1.039986531	1.689839313	-4.786802205	7.05E-06	0.001002638	3.602931351	27324
FOLR1	1.088189636	2.027867992	4.726138654	8.94E-06	0.001150025	3.384365778	2348
COPZ2	1.077119626	4.450495839	4.713568146	9.38E-06	0.001195091	3.33927113	51226
TNXB	1.042397388	3.492115487	4.698700456	9.94E-06	0.00122147	3.286023397	7148
OCIAD2	1.582782471	5.511266347	4.693887594	1.01E-05	0.001232081	3.268806859	132299
CFH	1.217271116	3.556086866	4.67730594	1.08E-05	0.001280577	3.209567945	3075
CRTAC1	-1.064169678	2.039213657	-4.673739192	1.10E-05	0.001280577	3.196841147	55118
RBP1	1.62895075	6.336133554	4.645965041	1.22E-05	0.001373216	3.097928233	5947
RIPPLY2	-1.051386117	1.763014006	-4.631273581	1.29E-05	0.001413626	3.045744168	134701
PLP1	-1.995606535	7.262095884	-4.610555869	1.40E-05	0.001485101	2.972317223	5354
FAM222A	-1.012978761	2.792555661	-4.608716767	1.41E-05	0.001489145	2.965808368	84915
MAPT	-1.195990496	5.006457462	-4.58567101	1.54E-05	0.001572332	2.884374146	4137
DNER	-1.170022138	5.821411038	-4.552561523	1.75E-05	0.001706054	2.767797063	92737
NCAM2	-1.033006538	3.851355527	-4.541185364	1.82E-05	0.001756847	2.727856809	4685
LINC00643	-1.073143912	1.297429724	-4.525970621	1.93E-05	0.001814556	2.674532099	646113
HSPA7	1.267249012	3.438602662	4.505325347	2.09E-05	0.001872787	2.602344294	3311
EPHB1	-1.142723341	2.750064124	-4.483042421	2.28E-05	0.001942159	2.524651206	2047
FERMT1	-1.15741158	1.916925554	-4.450698781	2.57E-05	0.00208525	2.412291233	55612
SHD	-1.954625408	3.475849885	-4.440681838	2.67E-05	0.00214415	2.377592467	56961
SLIT1	-1.334376353	2.37307256	-4.438456745	2.69E-05	0.00215021	2.369891149	6585
PHYHIPL	-1.333472642	4.918860025	-4.423414614	2.85E-05	0.002193185	2.3178899	84457
MAP2	-1.011037215	5.80926212	-4.416102682	2.93E-05	0.002227147	2.292651006	4133
HCN2	-1.130671676	2.772795093	-4.399869088	3.11E-05	0.002329002	2.23670784	610
SULT1A1	1.029587755	3.592500496	4.386656698	3.27E-05	0.002376046	2.191269141	6817
TCEAL2	-1.388372181	5.007287818	-4.372131491	3.45E-05	0.002471915	2.141412291	140597
LAMC3	1.05339532	3.449344128	4.339317607	3.91E-05	0.00262415	2.029156229	10319
LHFPL3	-1.763661709	3.967874664	-4.32381405	4.14E-05	0.002694067	1.976300982	375612
EMP3	1.17157867	6.189356553	4.285559915	4.77E-05	0.002897948	1.84638884	2014
KIF1A	-1.043069954	5.059622267	-4.263690861	5.17E-05	0.003075257	1.772446475	547
DCX	-1.358953995	2.051548519	-4.256786087	5.30E-05	0.003100153	1.749150003	1641
HSPG2	1.06013302	4.499230556	4.25435737	5.35E-05	0.003105619	1.740961267	3339
BCAS1	-1.694439482	4.234896233	-4.252657101	5.38E-05	0.003110281	1.735230347	8537
SNAP91	-1.263915199	2.105031071	-4.250488036	5.43E-05	0.003116531	1.727921406	9892
DPP10	-1.05880173	1.475513572	-4.247523074	5.49E-05	0.003132422	1.717934407	57628
LINC00237	-1.015613049	1.685823162	-4.245361252	5.53E-05	0.003143227	1.710655441	105372556
PCOLCE	1.137712952	5.10574101	4.232983101	5.79E-05	0.003228634	1.669022821	5118
SNX22	-1.253576164	2.760900759	-4.22405716	5.98E-05	0.003303463	1.639049289	79856
TUBB4A	-1.634942317	5.032635755	-4.218712766	6.10E-05	0.003325918	1.621121957	10382
LUZP2	-1.434024138	2.238079634	-4.205031369	6.41E-05	0.003450402	1.575294828	338645
LOXL1	1.223541227	3.566220062	4.20360987	6.44E-05	0.003452996	1.570538838	4016
SFRP4	1.177110506	4.213269696	4.197091364	6.60E-05	0.003456711	1.548742679	6424
OLIG2	-1.559381399	5.023930453	-4.178925904	7.05E-05	0.003562026	1.488116671	10215
GDAP1L1	-1.103808124	3.024763817	-4.178031932	7.08E-05	0.003562026	1.485137464	78997
ANXA1	1.117418814	7.322929949	4.17701928	7.10E-05	0.003562026	1.481763241	301
S100A4	1.019786364	5.231792451	4.175510724	7.14E-05	0.003574296	1.476737609	6275
NSG2	-1.536215086	3.074110032	-4.149826764	7.84E-05	0.003785097	1.39135334	51617
ELAVL4	-1.118940833	2.511388453	-4.14898709	7.86E-05	0.003785097	1.388567659	1996
NPPA	-1.302885225	2.069853756	-4.148672539	7.87E-05	0.003785097	1.387524208	4878
RCOR2	-1.062023479	2.537816497	-4.142350375	8.06E-05	0.00382107	1.366562712	283248
NEU4	-1.325789752	2.843191341	-4.142280861	8.06E-05	0.00382107	1.366332349	129807
SEZ6L	-1.352451763	3.299514088	-4.103938937	9.26E-05	0.004150471	1.239654469	23544
FXYD6	-1.273426629	7.40651279	-4.071527862	0.00010403	0.004463178	1.133172836	53826
PHACTR3	-1.199749561	3.22983367	-4.057792151	0.000109285	0.004544408	1.088213883	116154
TSTD1	1.216319329	3.459382439	4.048595738	0.000112946	0.004643434	1.05816878	100131187
CA10	-1.412989333	1.974084701	-4.046149101	0.000113939	0.004657365	1.050183099	56934
PCDH15	-1.310665211	1.983850231	-4.040386356	0.000116313	0.00470004	1.031386468	65217
OMG	-1.294694504	3.603637469	-4.03914176	0.000116832	0.004713174	1.027329238	4974
CADM2	-1.12304624	3.327888954	-4.035320686	0.000118438	0.004746499	1.014878188	253559
BRSK2	-1.042822208	3.098098616	-4.032420567	0.000119672	0.004781761	1.005433309	9024
CTSK	1.004059973	3.795170272	4.030566996	0.000120466	0.004789715	0.999399106	1513
DRC1	1.016653953	1.585522659	4.029929488	0.000120741	0.004789715	0.997324157	92749
CMTM5	-1.100667442	3.873706652	-4.026345276	0.000122296	0.004798327	0.985662401	116173
GPR17	-1.607816495	2.333328001	-4.01821375	0.000125894	0.004861116	0.959230883	2840
TMEM132B	-1.016001737	2.498614291	-4.008263492	0.000130436	0.004963068	0.926936015	114795
CNTNAP4	-1.12639438	1.695719111	-4.007425549	0.000130826	0.004964587	0.924218799	85445
C6orf141	1.246124834	2.32497198	4.006437717	0.000131286	0.004964587	0.921016022	135398
DUSP26	-1.023954358	2.540938275	-3.938916919	0.000166741	0.005777968	0.703355781	78986
TMSB15A	-1.451421534	2.95026374	-3.937192414	0.000167757	0.005796656	0.697829351	11013
COL20A1	-1.805103456	3.170744462	-3.900125534	0.00019108	0.006264421	0.579440664	57642
COL1A2	1.617533216	6.270481613	3.898614227	0.000192093	0.006289184	0.574629854	1278
NRXN1	-1.018408937	3.421696253	-3.897223184	0.000193031	0.006302919	0.570202996	9378
SPOCK1	-1.090484535	3.917792841	-3.881578384	0.000203884	0.006500228	0.52048935	6695
VWA3A	1.163083979	1.641531743	3.871586853	0.000211117	0.006652379	0.488811486	146177
DLL3	-1.727390115	3.406411879	-3.846939455	0.000230024	0.006960558	0.410907705	10683
HSPB6	1.120130703	5.039230514	3.803912198	0.000266968	0.007754324	0.275734991	126393
CHI3L1	2.18319964	9.761254546	3.798788372	0.000271726	0.007831774	0.259708549	1116
VSTM2B	-1.140546067	1.761317547	-3.792656209	0.000277528	0.007918788	0.240547987	342865
MOXD1	1.421193902	3.664485007	3.784385848	0.00028554	0.008085614	0.214740616	26002
TIMP1	1.678023982	8.516404296	3.784243092	0.000285681	0.008085614	0.214295497	7076
LINC00844	-1.503696937	4.058966922	-3.782749425	0.000287152	0.00809214	0.209638878	100507008
GPX8	1.018612641	3.001974501	3.779529942	0.000290347	0.00809214	0.19960627	493869
COL6A1	1.018586008	6.947197857	3.764710267	0.000305497	0.008342776	0.15350205	1291
P2RY12	-1.287885485	3.861597163	-3.755161631	0.000315655	0.008484669	0.123863397	64805
TPTEP1	-1.388712197	1.983194259	-3.729403541	0.000344685	0.00898693	0.044175338	387590
IGFBP3	1.464084833	6.465219623	3.701959727	0.000378403	0.009529029	-0.04030126	3486
SOX8	-1.497248527	5.038461196	-3.692808994	0.000390328	0.009646634	-0.068370335	30812
SERPING1	1.024155958	6.853041814	3.677312808	0.000411339	0.009880118	-0.115790782	710
FA2H	-1.102092505	1.875961558	-3.648267554	0.00045365	0.010538189	-0.204289467	79152
PCSK6	-1.125669485	2.704237037	-3.646636637	0.000456144	0.010574861	-0.209243843	5046
GNG4	-1.066196627	3.37417846	-3.639457627	0.00046728	0.010723634	-0.231033246	2786
SERPINA5	1.01932344	2.1533549	3.609381416	0.000516798	0.011366763	-0.321983154	5104
MYBPH	1.126104878	1.56241869	3.594722258	0.000542701	0.011755773	-0.366114616	4608
KLRC2	-1.405352172	1.876652899	-3.583783848	0.000562825	0.011999369	-0.398959986	3822
MGP	1.111876245	6.114128595	3.581932943	0.000566299	0.01204124	-0.404510617	4256
ENHO	-1.066699167	4.422067246	-3.565482847	0.000598085	0.012456346	-0.453750795	375704
ATP1A3	-1.335502127	3.727117831	-3.557960045	0.000613177	0.012587466	-0.476213858	478
LGI3	-1.098262254	2.161918564	-3.544803622	0.000640442	0.012939695	-0.51541567	203190
FCGR2C	1.064142447	3.643108773	3.531850166	0.000668404	0.013187028	-0.55390895	9103
NNMT	1.666375587	5.702839011	3.524189074	0.000685482	0.013393597	-0.576626529	4837
SPON2	1.019853221	3.854787414	3.516389433	0.000703291	0.013514801	-0.599717756	10417
RSPH1	1.075956912	2.933983126	3.506081698	0.0007275	0.013793576	-0.630176628	89765
ERBB3	-1.052684119	2.838770409	-3.499160475	0.000744194	0.013904203	-0.650591575	2065
SPOCK3	-1.260184213	2.445909097	-3.493887041	0.000757157	0.014006536	-0.666126224	50859
KCNQ2	-1.218851276	3.964707408	-3.480527525	0.000790956	0.014380273	-0.705403682	3785
CNTN1	-1.195210931	4.232590557	-3.476923218	0.000800317	0.014463968	-0.71598142	1272
TF	-1.303778562	5.963850423	-3.460689775	0.000843785	0.015000183	-0.76352188	7018
PLLP	-1.019468797	3.892669962	-3.453837504	0.000862794	0.015219964	-0.783539561	51090
CDR1	-1.324120762	2.597359572	-3.435032325	0.00091706	0.015792578	-0.838323869	1038
CD248	1.021346566	3.918044084	3.428395717	0.000936967	0.01600851	-0.857604799	57124
ZMYND10	1.111989371	2.849565199	3.419065982	0.000965643	0.01624498	-0.884662827	51364
PDGFRA	-1.295449651	4.177689222	-3.414874334	0.000978794	0.016341903	-0.89680147	5156
MAG	-1.567433367	3.468625937	-3.406506732	0.001005554	0.01660631	-0.920999978	4099
LTF	2.282976039	5.609994919	3.367562401	0.001139414	0.017744799	-1.033037336	4057
COL6A2	1.301610798	6.08859751	3.362318331	0.001158669	0.01790711	-1.048049661	1292
ASIC4	-1.146742579	3.017966537	-3.347925143	0.001213104	0.018384846	-1.089162539	55515
CA3	1.187962919	2.899188827	3.309896397	0.001368719	0.019724791	-1.197144541	761
MOBP	-1.652420484	2.995982735	-3.289500155	0.001459715	0.020594901	-1.254672253	4336
AEBP1	1.083117125	6.708463814	3.278403136	0.001511576	0.020892388	-1.285857303	165
COL5A2	1.025425133	4.353552995	3.272982354	0.001537533	0.021107244	-1.301061551	1290
IL13RA2	1.197933193	3.226861888	3.26929839	0.001555412	0.021210058	-1.311383355	3598
MBP	-1.837540174	7.162889562	-3.244670239	0.001680028	0.022247338	-1.380157587	4155
G0S2	1.193277029	3.103079607	3.243377191	0.001686822	0.022252515	-1.383757378	50486
MOG	-1.478553551	3.425491668	-3.235803364	0.001727138	0.022591958	-1.404820379	4340
TAGLN	1.003584973	7.234945397	3.224153505	0.001790914	0.023062557	-1.437144761	6876
HOXB3	1.001535416	1.730410798	3.213865707	0.001849059	0.023488357	-1.465614973	3213
ERMN	-1.348332028	3.138550716	-3.199333284	0.001934205	0.024046434	-1.505711589	57471
GJB1	-1.167086386	2.167039271	-3.182941063	0.00203464	0.024784497	-1.550770313	2705
OLIG1	-1.432053907	6.127597665	-3.174848721	0.002085997	0.025058744	-1.572948069	116448
IGFBP2	1.099740463	8.112276374	3.155443046	0.002214123	0.02586986	-1.62595164	3485
COL1A1	1.593692493	5.663027186	3.153552662	0.002226989	0.025896661	-1.631101365	1277
CNDP1	-1.338319817	2.716738517	-3.134037974	0.002363943	0.026959813	-1.684121553	84735
SOX10	-1.431872797	3.398223522	-3.132250697	0.002376871	0.027081212	-1.688964584	6663
COL5A1	1.074958353	3.770562165	3.120514891	0.002463408	0.027488465	-1.720711555	1289
MYRF	-1.026672613	2.982635491	-3.109673005	0.002545951	0.028109089	-1.74995713	745
GDF15	1.042223424	3.187004196	3.087716053	0.002721061	0.029141159	-1.808939513	9518
COL3A1	1.46584348	5.776465044	3.063734824	0.002925069	0.030421033	-1.872982267	1281
FN1	1.009329768	8.668740854	3.054497635	0.003007372	0.030790124	-1.897544973	2335
COL6A3	1.319194776	3.128271865	3.048804767	0.003059161	0.031020066	-1.912653615	1293
ASCL1	-1.047064239	3.251810537	-3.008566888	0.003449475	0.033377854	-2.018803168	429
KLK6	-1.23240719	2.66184104	-2.990046601	0.003644204	0.03444932	-2.067281904	5653
BCAN	-1.371682973	7.547368923	-2.971998715	0.003843707	0.035619118	-2.114293112	63827
FMOD	1.034609926	3.296467224	2.913332856	0.004564053	0.039595272	-2.26552036	2331
HAPLN2	-1.145397297	3.338047303	-2.870529556	0.005166015	0.04253557	-2.374314076	60484
